# Supplementary material for: Insular Celtic population structure and genomic footprints of migration
Source: PLoS Genet. 2018 Jan 25;14(1):e1007152. doi: 10.1371/journal.pgen.1007152 (PMC5784891; doi:10.1371/journal.pgen.1007152)
Supplement: S1 Table — Total Variation Distance (TVD) matrix between Irish clusters described in Fig 1 and S1 Fig demonstrating the degree of differentiation between clusters. (ODS) [file pgen.1007152.s012.ods]

## Sheet: S1_Table_rename
TVD	Limerick	Tipperary2	Kildare	Dublin2	Galway	Dublin3	Kildare2	Dublin4	Meath	Wexford	Offaly	Tipperary	S. Munster	Dublin5	S. Leinster	Cork	N. Leinster/Ulster	N/W Ireland	N. Munster	Ulster	Connacht	Central Leinster
Dublin1	0.1548877327	0.1323159774	0.1144459774	0.1027183851	0.0976711607	0.0825719221	0.1042489381	0.0755602124	0.1122862242	0.10821264	0.108491688	0.1152442253	0.1124861545	0.0780448978	0.0924277577	0.142129654	0.0552047525	0.0501597395	0.0900594244	0.0797646021	0.0708726743	0.0665649983
Limerick	0	0.1120678148	0.1572111273	0.1531417112	0.121136476	0.1466904285	0.1453579304	0.1531950082	0.1600318091	0.1344492538	0.1447626588	0.1086783781	0.0867204373	0.1481009542	0.1197165026	0.0878307947	0.1580537402	0.144818347	0.1021466199	0.1304499009	0.1290657138	0.1311795704
Tipperary2	-	0	0.1108461901	0.1150655794	0.0845988623	0.1086402773	0.0971075477	0.1193929306	0.1338347709	0.0857781007	0.1123289662	0.0555234097	0.0695273212	0.119599451	0.0698970566	0.0910234898	0.1346653045	0.1157741418	0.0559144636	0.0890159294	0.0977027006	0.0849066707
Kildare	-	-	0	0.1119766368	0.1055890841	0.1008239382	0.0817990381	0.103615663	0.1259497725	0.0815735339	0.1078167166	0.101745753	0.1114536958	0.1005441272	0.0752226725	0.1432597633	0.11575539	0.0990142649	0.0826083564	0.0863501981	0.0984435491	0.0809855743
Dublin2	-	-	-	0	0.1033055454	0.0795666111	0.09815154	0.0914146875	0.1052116966	0.0993975026	0.1105491029	0.1104510716	0.1058790587	0.0898015772	0.0863389647	0.1367096778	0.0998021145	0.0863938855	0.09287252	0.0798769997	0.0836834527	0.0771443188
Galway	-	-	-	-	0	0.081183313	0.0934346492	0.0978481007	0.1206374994	0.0857730778	0.0936535592	0.0700518358	0.0696503	0.0917134851	0.0616143625	0.1012505861	0.100769317	0.0777207625	0.0506389358	0.0705337787	0.0463156504	0.0663253208
Dublin3	-	-	-	-	-	0	0.0857729794	0.0705016771	0.102058453	0.0814698561	0.0933162991	0.0968963665	0.0966164891	0.0649091236	0.0649021075	0.1299511456	0.071507921	0.0552690087	0.0694128835	0.0541348908	0.0529663686	0.0439315382
Kildare2	-	-	-	-	-	-	0	0.0891283226	0.1212349911	0.0574478215	0.0885570335	0.0864558113	0.0955683394	0.0892312607	0.0562337289	0.1292708615	0.1021263725	0.084997671	0.0696019537	0.0710614594	0.0814721858	0.0654663411
Dublin4	-	-	-	-	-	-	-	0	0.1046901465	0.087836179	0.0982603423	0.1048184132	0.1032190003	0.0654679753	0.0771226108	0.1353513891	0.0707856496	0.0580888004	0.0834874993	0.0646593327	0.0617335062	0.0547724738
Meath	-	-	-	-	-	-	-	-	0	0.1220860595	0.126245407	0.1298270929	0.1245542791	0.1054615721	0.1136285899	0.1435896206	0.1107596174	0.0991622522	0.1151546461	0.101176974	0.0989729719	0.0975406771
Wexford	-	-	-	-	-	-	-	-	-	0	0.0878894163	0.0718108622	0.0850932547	0.0808133518	0.0303999296	0.1168926445	0.099650536	0.0754834832	0.0602496458	0.0560173525	0.0719247106	0.0486716265
Offaly	-	-	-	-	-	-	-	-	-	-	0	0.0980265022	0.0997520082	0.0966255044	0.0830100526	0.1283159275	0.1075970466	0.0922723641	0.0869301531	0.0841697065	0.086473132	0.0830587155
Tipperary	-	-	-	-	-	-	-	-	-	-	-	0	0.0565564917	0.1026340566	0.0521308176	0.0879590145	0.117799325	0.0989035176	0.0394300603	0.0743746334	0.0810628344	0.0713891176
S. Munster	-	-	-	-	-	-	-	-	-	-	-	-	0	0.1003070089	0.0642291667	0.041747682	0.1140233428	0.0951332777	0.0395798634	0.0747812401	0.0773608445	0.0757506356
Dublin5	-	-	-	-	-	-	-	-	-	-	-	-	-	0	0.0671347416	0.1315396441	0.0677758908	0.0489151409	0.0789449074	0.0575648419	0.0606903997	0.0482424994
S. Leinster	-	-	-	-	-	-	-	-	-	-	-	-	-	-	0	0.102823969	0.0845632594	0.0609320621	0.0313936552	0.0363092345	0.0514575859	0.0298009183
Cork	-	-	-	-	-	-	-	-	-	-	-	-	-	-	-	0	0.1441769702	0.1272183524	0.0809843831	0.112854752	0.1117120594	0.113870203
N. Leinster/Ulster	-	-	-	-	-	-	-	-	-	-	-	-	-	-	-	-	0	0.0296781933	0.0902057133	0.071722039	0.0660621721	0.0576112642
N/W Ireland	-	-	-	-	-	-	-	-	-	-	-	-	-	-	-	-	-	0	0.0692460896	0.0486912791	0.0426170156	0.0319936063
N. Munster	-	-	-	-	-	-	-	-	-	-	-	-	-	-	-	-	-	-	0	0.0461237381	0.0527533018	0.039646421
Ulster	-	-	-	-	-	-	-	-	-	-	-	-	-	-	-	-	-	-	-	0	0.0396077849	0.0227213182
Connacht	-	-	-	-	-	-	-	-	-	-	-	-	-	-	-	-	-	-	-	-	0	0.0304439792
