# Supplementary material for: Insular Celtic population structure and genomic footprints of migration
Source: PLoS Genet. 2018 Jan 25;14(1):e1007152. doi: 10.1371/journal.pgen.1007152 (PMC5784891; doi:10.1371/journal.pgen.1007152)
Supplement: S2 Table — P-values that individuals are assigned randomly to pairs of clusters based on permutation testing using TVD statistic from S1 Table. (ODS) [file pgen.1007152.s013.ods]

## Sheet: Sheet1
P-val	Limerick	Tipperary2	Kildare	Dublin2	Galway	Dublin3	Kildare2	Dublin4	Meath	Wexford	Offaly	Tipperary	S. Munster	Dublin5	S. Leinster	Cork	N. Leinster/Ulster	N/W Ireland	N. Munster	Ulster	Connacht	Central Leinster
Dublin1	0	0	0	0	0	0	0	0	0	0	0	0	0	0	0	0	0	0	0.001	0	0	0
Limerick	-	0	0	0	0	0	0	0	0	0	0	0	0	0	0	0	0.001	0	0	0	0	0
Tipperary2	-	-	0	0	0	0	0	0	0	0	0	0	0	0	0	0	0	0.001	0.001	0	0	0
Kildare	-	-	-	0	0	0	0	0	0	0	0	0	0	0	0	0	0	0	0	0	0	0
Dublin2	-	-	-	-	0	0	0	0	0	0	0	0	0	0	0	0	0	0	0	0	0	0
Galway	-	-	-	-	-	0	0	0	0	0	0	0	0.001	0	0.001	0	0	0	0.001	0.001	0	0
Dublin3	-	-	-	-	-	-	0	0	0	0	0	0	0	0	0	0	0	0	0	0	0	0
Kildare2	-	-	-	-	-	-	-	0	0	0	0	0	0	0	0	0	0	0	0	0	0	0
Dublin4	-	-	-	-	-	-	-	-	0	0	0	0	0	0	0	0	0	0.001	0	0	0	0
Meath	-	-	-	-	-	-	-	-	-	0	0	0	0.001	0	0	0	0.001	0	0	0.001	0	0
Wexford	-	-	-	-	-	-	-	-	-	-	0	0	0	0	0	0	0	0	0	0	0	0
Offaly	-	-	-	-	-	-	-	-	-	-	-	0	0	0	0	0	0	0	0	0	0	0.001
Tipperary	-	-	-	-	-	-	-	-	-	-	-	-	0	0	0	0	0	0	0	0	0	0
S. Munster	-	-	-	-	-	-	-	-	-	-	-	-	-	0	0	0	0	0	0	0	0	0
Dublin5	-	-	-	-	-	-	-	-	-	-	-	-	-	-	0	0	0	0	0	0	0	0
S. Leinster	-	-	-	-	-	-	-	-	-	-	-	-	-	-	-	0	0	0	0	0	0	0
Cork	-	-	-	-	-	-	-	-	-	-	-	-	-	-	-	-	0	0	0	0	0	0
N. Leinster/Ulster	-	-	-	-	-	-	-	-	-	-	-	-	-	-	-	-	-	0	0	0	0	0
N/W Ireland	-	-	-	-	-	-	-	-	-	-	-	-	-	-	-	-	-	-	0	0	0	0
N. Munster	-	-	-	-	-	-	-	-	-	-	-	-	-	-	-	-	-	-	-	0	0	0
Ulster	-	-	-	-	-	-	-	-	-	-	-	-	-	-	-	-	-	-	-	-	0	0
Connacht	-	-	-	-	-	-	-	-	-	-	-	-	-	-	-	-	-	-	-	-	-	0
