# Supplementary material for: Insular Celtic population structure and genomic footprints of migration
Source: PLoS Genet. 2018 Jan 25;14(1):e1007152. doi: 10.1371/journal.pgen.1007152 (PMC5784891; doi:10.1371/journal.pgen.1007152)
Supplement: S3 Table — Total Variation Distance (TVD) matrix between Irish cluster groups described in Fig 1 and S1 Fig demonstrating the degree of differentiation between Cluster Groups. (ODS) [file pgen.1007152.s014.ods]

## Sheet: tvd_superclusts
TVD	NLU	SMN	NMN	CLN	CNN	SLN	WEX	CRK	ULS
NLU	0	0.104765806	0.0802182163	0.0435574225	0.0539742828	0.071142616	0.0857444717	0.1339754893	0.0593684883
SMN	-	0	0.0416560841	0.0778267719	0.077989008	0.0658348315	0.0860392813	0.0399077137	0.0760152024
NMN	-	-	0	0.0429669756	0.0547467823	0.0338761815	0.0604614663	0.0815637978	0.0481268723
CLN	-	-	-	0	0.03163907	0.0315119794	0.0482817297	0.1146291248	0.0232662247
CNN	-	-	-	-	0	0.0514760333	0.0716450838	0.1114377154	0.0392789488
SLN	-	-	-	-	-	0	0.0289695823	0.1026371844	0.0364150968
WEX	-	-	-	-	-	-	0	0.1167869254	0.0557572481
CRK	-	-	-	-	-	-	-	0	0.1128175553
ULS	-	-	-	-	-	-	-	-	0
