# Supplementary material for: Insular Celtic population structure and genomic footprints of migration
Source: PLoS Genet. 2018 Jan 25;14(1):e1007152. doi: 10.1371/journal.pgen.1007152 (PMC5784891; doi:10.1371/journal.pgen.1007152)
Supplement: S4 Table — P-values that individuals are assigned randomly to pairs of cluster groups based on permutation testing using TVD statistic from S3 Table. (ODS) [file pgen.1007152.s015.ods]

## Sheet: pvals_unique_permutations_reviewer2_k9_superclusters
P-values	NLU	SMN	NMN	CLN	CNN	SLN	WEX	CRK	ULS
NLU	-	0	0	0	0	0	0	0	0
SMN	-	-	0	0	0	0	0	0	0
NMN	-	-	-	0	0	0	0	0	0
CLN	-	-	-	-	0	0	0	0	0
CNN	-	-	-	-	-	0	0	0	0
SLN	-	-	-	-	-	-	0	0	0
WEX	-	-	-	-	-	-	-	0	0
CRK	-	-	-	-	-	-	-	-	0
ULS	-	-	-	-	-	-	-	-	-
