# Supplementary material for: Insular Celtic population structure and genomic footprints of migration
Source: PLoS Genet. 2018 Jan 25;14(1):e1007152. doi: 10.1371/journal.pgen.1007152 (PMC5784891; doi:10.1371/journal.pgen.1007152)
Supplement: S5 Table — Mean FST statistic between Irish cluster groups calculated using PLINK 1.9. (ODS) [file pgen.1007152.s016.ods]

## Sheet: fst_super_clusts
FST	NLU	SMN	NMN	CLN	CNN	SLN	WEX	CRK	ULS
NLU	0	0.000463324	0.000336107	0.000131787	0.000200975	0.000305826	0.000526815	0.000770945	0.000473852
SMN	-	0	0.00012988	0.000255559	0.00033869	0.00024647	0.000493699	0.000148708	0.00050683
NMN	-	-	0	0.000119159	0.000196948	7.84447E-05	0.000284062	0.000492215	0.000314432
CLN	-	-	-	0	0.000120126	2.02324E-05	0.000190062	0.000578885	0.000247127
CNN	-	-	-	-	0	0.000243917	0.000504802	0.000640608	0.000479709
SLN	-	-	-	-	-	0	0.000198488	0.000606527	0.00027571
WEX	-	-	-	-	-	-	0	0.000840917	0.000369019
CRK	-	-	-	-	-	-	-	0	0.000896679
ULS	-	-	-	-	-	-	-	-	0
