# Supplementary material for: Insular Celtic population structure and genomic footprints of migration
Source: PLoS Genet. 2018 Jan 25;14(1):e1007152. doi: 10.1371/journal.pgen.1007152 (PMC5784891; doi:10.1371/journal.pgen.1007152)
Supplement: S6 Table — Table describing the model fit of GLOBETROTTER for admixture events into Irish clusters from Europe in Fig 6 and S5 Fig. (ODS) [file pgen.1007152.s017.ods]

## Sheet: Sheet1
Cluster	fit.quality.2events	Conclusion	Minor Source	Major Source	Date Estimate	Lower	Upper	Prop	maxR2	P No Admixture
All Ireland	0.997	One-date	Southern Europe (FRA(8))	Northern Europe (NOR-SWE-GER(1))	949.473	823.099	1131.356	0.360	0.711	0.000
NW Ulster	0.998	One-date	Southern Europe (FRA(9))	Northern Europe (NOR-SWE-GER(1))	1399.838	1141.770	1693.182	0.420	0.172	0.000
N Leinster/Ulster	0.986	one-date-multiway	Southern Europe (FRA(8))	Northern Europe (NOR-SWE-GER(1))	770.882	367.116	1324.096	0.410	0.166	0.000
Connaught	0.997	One-date	Southern Europe (FRA(8))	Northern Europe (NOR-SWE-GER(1))	950.909	567.449	1382.689	0.500	0.263	0.000
Central Leinster	0.996	One-date	Southern Europe (FRA(8))	Northern Europe (NOR-SWE-GER(1))	1029.596	686.242	1353.035	0.370	0.261	0.000
S Leinster/Munster	0.998	one-date-multiway	Southern Europe (FRA(8))	Northern Europe (NOR-SWE-GER(1))	1029.596	815.532	1235.877	0.450	0.584	0.000
Wexford	0.996	One-date	Northern Europe (SWE(41))	Southern Europe (FRA(10))	1051.455	198.910	1926.223	0.240	0.097	0.000
N Munster	0.992	One-date	Northern Europe (NOR-SWE-GER(1))	Southern Europe (FRA(9))	1216.368	838.765	1836.107	0.470	0.163	0.000
SW Munster	0.990	One-date	Northern Europe (NOR-SWE-GER(1))	Southern Europe (FRA(9))	1083.725	397.966	1821.872	0.340	0.084	0.000
Cork	0.978	No-Admix	Northern Europe (NOR-SWE-GER(1))	Southern Europe (FRA(9))	1125.783	347.566	2378.011	0.310	0.088	0.020
