# Supplementary material for: Insular Celtic population structure and genomic footprints of migration
Source: PLoS Genet. 2018 Jan 25;14(1):e1007152. doi: 10.1371/journal.pgen.1007152 (PMC5784891; doi:10.1371/journal.pgen.1007152)
Supplement: S7 Table — Table describing the model fit of GLOBETROTTER for admixture events into Irish clusters from Britain in Fig 6 and S5 Fig. (ODS) [file pgen.1007152.s018.ods]

## Sheet: Sheet1
Cluster	fit.quality.2events	Conclusion	Minor Source	Major Source	Date Estimate	Lower	Upper	Prop	maxR2	P No Admixture
All Ireland	0.850	Uncertain	England (SE_ENG)	Scotland (S_SCOT)	1325.243	1191.224	1458.975	0.380	0.615	0.000
NW Ulster	0.973	Uncertain	Scotland (S_SCOT)	Scotland (S_SCOT)	1538.944	1341.243	1780.356	0.320	0.365	0.000
N Leinster/Ulster	0.860	No-Admix	England (SE_ENG)	Scotland (S_SCOT)	1882.963	1861.926	2235.159	0.370	0.090	0.446
Connaught	0.986	Uncertain	Scotland (S_SCOT)	England (SE_ENG)	1146.397	486.185	1547.760	0.420	0.149	0.000
Central Leinster	0.976	Uncertain	Scotland (S_SCOT)	Scotland (S_SCOT)	1328.593	753.186	1616.627	0.300	0.346	0.010
S Leinster/Munster	0.964	Uncertain	England (SE_ENG)	Scotland (S_SCOT)	1430.666	1105.012	1605.811	0.470	0.371	0.000
Wexford	0.952	No-Admix	England (CHE)	Scotland (S_SCOT)	1713.425	1522.850	2242.600	0.440	0.085	0.743
N Munster	0.893	No-Admix	England (SE_ENG)	Scotland (S_SCOT)	1374.476	905.532	1686.670	0.460	0.088	0.040
SW Munster	0.864	No-Admix	England (SE_ENG)	Scotland (S_SCOT)	1701.700	1499.400	2432.485	0.330	0.190	0.376
Cork	0.928	No-Admix	England (SE_ENG)	Scotland (N_SCOT)	1904.000	1904.000	2826.637	0.430	0.049	0.644
